# Supplementary material for: Validation of plasma microRNAs as biomarkers for myotonic dystrophy type 1
Source: Sci Rep. 2016 Dec 1;6:38174. doi: 10.1038/srep38174 (PMC5131283; doi:10.1038/srep38174)
Supplement: Supplementary Table S1 [file srep38174-s2.xls]

## Sheet: Tab. S1
Supplementary table S1
Average fold changes observed for each miRNA upon normalization with each normalizer miRNA, alone or in combination
Fold changes	normalized vs (miR-39_-106a_-17)			normalized vs (miR-39)			normalized vs (miR-106a)			normalized vs (miR-17)			normalized vs (miR-106a_-17)
miRNAs	DM1	st err	pvalue	DM1	st err	pvalue	DM1	st err	pvalue	DM1	st err	pvalue	DM1	st err	pvalue
miR-133a	6.98986	0.211355	3.15111e-16	6.88517	0.296614	1.72357e-11	5.72498	0.276292	6.84894e-09	3.83097	0.290006	7.90979e-07	5.7491	0.22794	1.36394e-11
miR-27b	0.674107	0.134058	0.0113119	0.601212	0.260431	0.0441443	0.698176	0.167821	0.0398688	0.520317	0.183077	0.000518126	0.621303	0.129171	0.00126941
miR-454	3.50773	0.265411	2.84535e-07	3.76452	0.336446	1.76726e-05	3.27629	0.301015	0.000217096	2.11606	0.294807	0.00759169	3.30138	0.243355	1.15685e-05
miR-1	7.42129	0.237684	1.93286e-13	9.64326	0.422147	6.2519e-09	5.29717	0.208169	3.63546e-11	5.06158	0.256547	2.47562e-08	5.10329	0.207309	1.12678e-10
miR-133b	7.87074	0.238908	6.14091e-17	15.133	0.387167	1.58147e-13	6.19839	0.263786	6.82769e-13	5.84586	0.267339	3.47525e-10	6.19839	0.233373	6.82769e-13
miR-140-3p	3.29202	0.272742	9.44642e-07	9.51886	0.429682	9.31395e-08	4.26109	0.405169	0.0012736	4.25983	0.390368	0.0018361	4.26109	0.380393	0.0012736
miR-206	7.75399	0.285186	3.53309e-12	16.5842	0.437924	3.38664e-11	6.77248	0.273443	1.14115e-06	4.58962	0.331336	2.68061e-06	6.77248	0.292152	1.14115e-06
miR-574	5.17631	0.284677	3.08026e-07	4.97446	0.447506	0.0001084	2.73406	0.268166	0.00147155	2.44616	0.242865	0.00530637	2.73406	0.25266	0.00147155
