# Supplementary material for: Validation of plasma microRNAs as biomarkers for myotonic dystrophy type 1
Source: Sci Rep. 2016 Dec 1;6:38174. doi: 10.1038/srep38174 (PMC5131283; doi:10.1038/srep38174)
Supplement: Supplementary Table S2 [file srep38174-s3.xls]

## Sheet: Tab. S2
Supplementary table S2
Area under curves (AUC) obtained by different normalizations
	normalized vs (miR-39_-106a_-17)			normalized vs (miR-39)			normalized vs (miR-106a)			normalized vs (miR-17)			normalized vs (miR-106a_-17)
Scores	AUC	C.I.	p-value	AUC	C.I.	p-value	AUC	C.I.	p-value	AUC	C.I.	p-value	AUC	C.I.	p-value
all miRs	0.85	0.80-0.90	<0.0001	0.79	0.72-0.85	<0.0001	0.76	0.69-0.82	<0.0001	0.73	0.66-0.80	<0.0001	0.76	0.70-0.83	<0.0001
miR-133a/b	0.86	0.82-0.91	<0.0001	0.83	0.78-0.89	<0.0001	0.79	0.72-0.85	<0.0001	0.77	0.71-0.84	<0.0001	0.82	0.77-0.88	<0.0001
myomiRs	0.87	0.82-0.92	<0.0001	0.83	0.78-0.89	<0.0001	0.80	0.74-0.86	<0.0001	0.78	0.71-0.84	<0.0001	0.81	0.76-0.87	<0.0001
