# Supplementary material for: Validation of plasma microRNAs as biomarkers for myotonic dystrophy type 1
Source: Sci Rep. 2016 Dec 1;6:38174. doi: 10.1038/srep38174 (PMC5131283; doi:10.1038/srep38174)
Supplement: Supplementary Table S4 [file srep38174-s4.xls]

## Sheet: Tab S4
Supplementary table S4
Raw data of DM1 and CTR samples. Each real time session was normalized for the corresponding control mix indicated.
ID DM1	miR-133a	miR-27b	miR-454	cel39	miR-106a	miR- 17	Corresponding ID CTR mix		ID CTR mix	miR-133a	miR-27b	miR-454	cel-miR-39	miR-106a	miR-17-5p				ID DM1	miR-1	miR-133b	miR-140-3p	miR-206	miR-574	cel39	miR-106a	miR- 17	Corresponding ID CTR mix		ID CTR mix	miR-1	miR-133b	miR-140-3p	miR-206	miR-574	miR-39 cel	miR-106a	miR-17-5p
DM1-47	27.6442	29.1645	28.8482	20.8265	28.9814	28.0204	1		1	30.2844	27.6137	31.1666	17	26.5282	26.9656				DM1-47	32.6199	30.9092	25.0287	33.1933	27.7996	20.8265	28.9814	28.0204	53		51	32.3917	29.854	28.6472	30.5804	32.0826	16.0249	26.0122	26.2632
DM1-48	28.2149	32.0707	27.7485	21.4972	30.4882	30.0702			2	31.0728	28.103	31.6158	17.4139	27.1803	27.0143				DM1-48	31.4521	29.5609	26.1409	32.7689	30.8751	21.4972	30.4882	30.0702			52	32.8858	30.7822	28.2243	32.7528	32.6366	17.142	26.2926	26.4588
DM1-49	29.2215	29.6095	29.1993	24.0263	30.6714	29.7882			3	32.5199	27.7884	31.0959	17.3427	27.645	26.1948				DM1-49	31.4648	29.4596	28.0208	30.509	29.7549	24.0263	30.6714	29.7882	101		53	32.482	30.5421	28.192	31.2819	32.5772	17.5749	26.5604	26.5005
DM1-50	29.7639	30.0015	28.1941	20.7433	26.3822	26.3367			4	31.1782	27.8051	31.7522	17.8681	28.1914	26.39				DM1-50	28.843	27.4595	25.0853	28.7777	27.6467	20.7433	26.3822	26.3367	102		54	33.0821	30.8436	28.967	32.3831	31.6655	17.4625	27.572	27.1671
DM1-51	27.1235	27.2985	30.4077	21.5206	28.7981	30.4224			5	31.6473	29.4092	31.2936	18.422	29.4931	28.5385				DM1-51	34.1435	32.5739	34.0743	31.3864	27.4823	21.5206	28.7981	30.4224			55	33.4186	31.1078	29.5004	33.9122	31.8426	17.522	26.8322	27.1166
DM1-52	28.1475	30.8287	30.0325	23.7675	29.7254	29.456	2		6	30.8799	27.7755	31.6034	18.5397	27.5506	27.6542				DM1-52	33.9652	33.4184	31.1975	34.3304	nd	23.7675	29.7254	29.456	103		56	32.885	29.9517	28.8617	32.3921	30.2931	17.3196	27.2085	26.7789
DM1-53	30.659	31.7852	29.5883	22.9333	31.6249	30.4073			7	30.5402	28.0519	31.2336	17.6572	27.6492	27.6668				DM1-53	34.199	34.5163	28.9562	32.7327	31.3824	22.9333	31.6249	30.4073			57	35.042	30.9899	30.7182	33.4934	32.38	17.5571	26.5069	26.2628
DM1-54	27.5561	27.6253	28.5439	22.3493	30.3737	29.0911			8	30.6944	28.8342	31.6156	18.0207	27.014	26.5898				DM1-54	36.4066	30.081	29.0704	34.1093	31.8365	22.3493	30.3737	29.0911	104		58	33.3747	31.2945	29.6964	32.6406	32.3017	17.7413	28.1832	27.668
DM1-56	28.412	27.0527	30.0697	20.2412	28.8924	29.9857			9	31.2747	28.6053	33.465	20.2631	27.3764	26.7754				DM1-56	32.0681	33.5688	34.1452	33.6219	nd	20.2412	28.8924	29.9857			59	34.2067	30.0348	30.1837	31.399	29.6841	16.4734	25.6421	25.2816
DM1-57	29.2076	32.7237	31.5855	18.3512	31.1227	31.4852	3		10	31.6916		31.5734	19.207	28.6133	28.6353				DM1-57	32.0195	29.3941	29.1013	32.4904	35.3438	18.3512	31.1227	31.4852	54		60	32.8548	30.3935	30.2746	32.6519	30.4129	16.4406	26.6312	26.3656
DM1-58	29.1683	33.6569	29.9065	18.943	30.7078	30.0436			11	30.4215	28.8934	31.7671	18.658	27.1431	27.5802				DM1-58	31.9545	28.8074	28.4184	31.1784	32.3596	18.943	30.7078	30.0436			61	33.8001	30.8381	nd	33.4306	30.2897	16.7092	26.3682	26.7605
DM1-59	30.025	32.2507	28.5438	16.935	29.1741	28.6737			12	30.9924	29.0402	32.9431	18.5135	27.0125	27.0029				DM1-59	33.0475	30.1572	26.5776	33.1128	31.4517	16.935	29.1741	28.6737	55		62	33.0335	30.3249	27.984	31.949	31.808	16.7018	27.2427	26.3149
DM1-60	29.8314	31.8579	28.7428	16.0601	28.6808	27.8931			13	31.1888	29.1964	31.1037	17.3971	27.4572	26.2384				DM1-60	32.3853	29.4228	27.0205	31.79	30.5738	16.0601	28.6808	27.8931	56		63	33.3836	30.6861	28.3533	33.2336	29.1435	16.1951	28.2682	28.7388
DM1-61	29.1188	27.9473	31.5995	16.1176	29.6273	28.347			14	30.7388	29.0022	31.7057	18.6533	26.812	26.5021				DM1-61	32.9101	29.6481	29.2649	31.4199	32.7826	16.1176	29.6273	28.347			64	34.3247	31.0371	28.3804	33.9705	32.0704	22.5672	26.8747	26.3078
DM1-62	28.4824	34.7925	30.7333	21.9528	35.1232	33.8623	4		15	29.9257	28.0835	30.0411	17.8879	27.0068	26.4269				DM1-62	37.0971	31.5296	32.8509	35.645	35.4933	21.9528	35.1232	33.8623	57		65	34.8305	31.2639	30.0185	33.4428	32.8364	16.5537	28.0238	26.4678
DM1-63	30.5811	31.6365	31.6758	17.2566	32.2885	31.3033			16	30.2621		29.1145	16.0173	26.5182	26.0561				DM1-63	nd	nd	nd	nd	nd	17.2566	32.2885	31.3033			66	33.1332	30.7773	28.5691	32.6127	30.9787	16.0861	27.2472	26.9007
DM1-64	29.1305	31.0639	30.0806	16.4947	30.4027	32.9667			17	31.1763	31.1248	31.1337	18.9354	30.7863	29.9489				DM1-64	32.3318	30.5008	29.7886	31.9433	32.7663	16.4947	30.4027	32.9667	58		67	35.4483	30.776	27.2062	25.5804	31.2615	15.5634	26.6566	25.9461
DM1-65	30.8203	27.2521	30.1486	17.8221	27.9789	27.6927			18	31.6089	28.1474	31.2373	17.2934	27.7309	26.6075				DM1-65	33.7994	28.7284	27.5612	32.4237	30.28	17.8221	27.9789	27.6927	59		68	35.2588	30.9197	27.5012	33.6478	31.8638	16.6935	26.0053	25.5617
DM1-66	28.4343	27.5023	28.3763	16.7718	28.9952	27.7273			19	31.3546	28.8192	30.7345	17.7985	27.9194	27.769				DM1-66	38.068	31.713	28.6224	34.8129	30.9641	16.7718	28.9952	27.7273			69	33.9324	31.2717	27.2405	34.2403	32.8524	16.8626	27.3308	27.0779
DM1-67	30.8865	38.4925	31.8377	20.4227	30.883	31.672	5		20	30.0634	28.7183	29.688	17.732	26.4888	26.7561				DM1-67	29.3925	27.3264	28.0811	28.3641	30.3969	20.4227	30.883	31.672	60		70	34.0969	31.3565	27.813	32.9198	32.7999	17.1607	27.116	26.4426
DM1-68	29.3924	38.7332	32.0807	19.7163	32.2879	32.0424			21	31.7564	28.8631	32.2611	17.8953	27.7212	27.5062				DM1-68	32.9663	29.0442	30.3863	31.9047	31.5297	19.7163	32.2879	32.0424			71	34.6349	32.9875	28.5109	34.0723	30.6908	17.2114	28.1553	27.1062
DM1-69	30.2054	37.1	29.1816	21.4294	33.1124	32.0762			22	31.2578	28.0599	32.071	17.8044	27.4609	28.3151				DM1-69	31.7861	28.9205	27.7921	32.6617	28.8328	21.4294	33.1124	32.0762	61		72	34.826	32.3687	27.7237	36.8626	30.2444	16.9785	25.9022	25.2942
DM1-70	29.801	34.0405	29.0321	18.2293	31.5392	30.3151			23	32.0297	30.2142	32.6264	17.9989	29.7923	28.3987				DM1-70	32.963	28.9638	26.3681	31.0856	30.3669	18.2293	31.5392	30.3151	62		73	35.8505	33.879	29.1694	nd	32.9437	17.2215	26.1055	25.647
DM1-71	28.9911	27.8535	29.4267	17.4342	29.4267	28.3756			24	32.0712	32.0327	30	17.9666	28.9077	27.2542				DM1-71	30.9542	28.1453	25.8279	30.8945	30.118	17.4342	29.4267	28.3756			74	35.2317	32.4932	28.7479	34.9183	31.3387	16.6374	25.5184	26.3339
DM1-72	28.0255	32.0776	28.482	21.0473	33.5362	34.669	6		25	31	28.5959	32.3389	18.8388	27.353	27.4177				DM1-72	33.051	28.3473	27.323	28.3137	30.4326	21.0473	33.5362	34.669	63		75	35.9405	33.0227	28.2817	33.7453	30.7324	17.8908	25.51	25.2341
DM1-73	28.8171	32.8376	29.8119	19.2294	32.9486	31.6367			26	31.08	31.0965	31.5696	20.2231	29.6332	28.7005				DM1-73	34.9363	29.1741	28.1323	31.0816	31.0249	19.2294	32.9486	31.6367	64		76	34.3724	30.3303	28.2599	32.3473	31.1944	15.4117	25.6938	27.8218
DM1-74	27.7148	27.7908	27.5869	18.7141	29.3166	28.1368			27	31.6403	29.7704	31.835	18.336	29.2174	26.9098				DM1-74	32.4071	29.8978	28.2755	31.7542	30.7325	18.7141	29.3166	28.1368			77	33.7874	30.0151	27.1075	31.6684	30.4282	16.6598	25.4708	27.1444
DM1-75	25.8467	29.2276	27.0443	17.3567	28.8377	28.9985			28	30.5758	28.3838	31.3825	17.7794	27.0768	26.9631				DM1-75	29.3208	25.8565	26.7851	27.7646	31.305	17.3567	28.8377	28.9985	66		78	34.7545	33.531	27.0347	33.5543	30.3832	16.541	26.5413	24.776
DM1-76	26.1261	29.517	30.1065	18.7034	30.9139	30.1541			29	30.3742	28.2157	29.949	18.2068	27.1881	27.7116				DM1-76	30.278	26.893	29.0574	27.9417	31.2891	18.7034	30.9139	30.1541	65		79	33.7787	30.0151	27.3383	32.8018	30.3741	16.1542	25.8097	25.5918
DM1-77	28.2157	34.8501	29.5647	22.4489	33.5015	31.7697	7		30	31.0483	28.5984	30.9334	18.4071	27.2683	26.8716				DM1-77	33.8608	28.5846	28.5426	30.1038	32.9752	22.4489	33.5015	31.7697	66		80	33.9007	30.0413	27.1245	32.7927	30.0281	16.5184	25.6112	25.1326
DM1-78	26.858	33.0638	28.513	20.1744	29.2622	29.49			31	31.208	28.9958	31.1394	18.2994	27.8285	27.2745				DM1-78	28.6782	26.3039	27.2957	29.5147	29.4988	20.1744	29.2622	29.49	67		81	34.7694	30.697	28.0621	33.7152	30.9817	16.9484	25.9714	25.6565
DM1-79	28.5786	34.8114	31.1672	17.2229	29.1979	28.5236			32	30.2866	28.1526	30.2923	16.8663	26.4209	25.6536				DM1-79	30.4055	27.6476	27.0797	28.9916	30.22	17.2229	29.1979	28.5236			82	34.7186	31.1949	28.0897	34.156	31.3452	17.3867	26.9483	28.0109
DM1-80	28.1077	31.4636	30.3548	17.7177	28.7008	28.682			33	30.4495	28.7065	30.2501	19.731	27.0293	27.0435				DM1-80	31.2252	28.2296	25.7466	30.4126	28.8668	17.7177	28.7008	28.682	78		83	36.0317	30.6138	28.3763	34.1519	31.2959	17.048	26.0419	25.8965
DM1-81	31.2051	27.9131	30.2554	18.755	28.0648	28.5547			34	30.4575	29.0694	30.0979	18.8641	27.4513	20.6552				DM1-81	32.1124	27.6155	26.0101	30.7416	29.9836	18.755	28.0648	28.5547	77		84	33.8583	30.3093	27.763	32.067	30.2236	16.2105	25.6428	24.8287
DM1-87	27.3673	30.6701	27.0759	20.8526	29.5782	27.0594	8		35	30.7955	32.0484	29.9112	19.3301	29.1748	25.398				DM1-87	31.1559	27.4003	24.9761	32.3366	27.2952	20.8526	29.5782	27.0594	80		85	34.6105	32.0088	28.4559	34.2259	31.5792	20.9853	28.0015	28.5029
DM1-88	27.4326	29.0244	26.3785	20.131	28.3037	26.8354			36	31.3088	28.617	31.0663	17.8037	27.2998	27.5214				DM1-88	34.1377	29.7471	26.8436	36.1456	28.2138	20.131	28.3037	26.8354	82		86	34.763	32.267	27.2428	34.316	33.4525	18.1447	29.0083	29.2869
DM1-89	26.8786	29.8566	26.0858	20.3235	27.9186	26.0574			37	31.1339	30.2021	31.4253	19.1599	28.7331	28.1524				DM1-89	32.9387	28.0704	26.7938	35.7326	28.3051	20.3235	27.9186	26.0574			87	33.996	30.8141	26.1315	33.0671	30.1946	15.9612	28.7211	27.3949
DM1-90	23.9261	26.7985	25.1471	21.2016	26.6417	25.5442			38	30.8256	28.4702	31.9262	18.1779	27.2692	26.7119				DM1-90	30.2975	31.9798	26.4068	34.7827	26.3453	21.2016	26.6417	25.5442	83		88	34	30.9145	26.3273	34.131	29.9462	15.9558	26.3892	26.05
DM1-91	27.3461	25.7414	26.6241	18.925	26.491	25.3664			39	31.4868	29.9904	32.6231	18.8829	28.5852	27.7785				DM1-91	31.3668	28.6856	25.5737	31.6835	27.4425	18.925	26.491	25.3664	84		89	34.1528	31.192	27.284	31.6344	29.6628	15.8023	26.8888	26.3567
DM1-92	31.4738	35.2744	30.3018	22.0102	30.4655	28.8338	9		40	31.4828	31.2065	31.5961	19.4851	30.4614	29.0992				DM1-92	34.0286	29.6481	26.3434	32.3206	28.7253	22.0102	30.4655	28.8338			90	nd	31.0194	26.8198	32.9809	30.5415	16.7092	28.7568	27.7823
DM1-93	29.7993	31.946	28.2104	21.8915	31.0147	27.0286			41	31.7786	28.6954	32.3059	18.6419	28.1419	27.3847				DM1-93	32.828	30.1797	25.9429	33.9693	28.5427	21.8915	31.0147	27.0286	85		91	32.6483	30.9258	27.3309	31.3036	30.5215	16.2481	27.2743	26.1299
DM1-94	30.4295	34.0872	31.1696	20.8006	30.4009	29.7188			42	30.5971	27.7339	31.4774	18.1387	26.7247	25.9239				DM1-94	32.8523	29.2935	25.2348	30.9997	29.78	20.8006	30.4009	29.7188	77		92	34.1109	31.1108	27.6174	32.8724	30.5308	16.6451	27.7528	26.0213
DM1-95	27.5347	28.6945	27.1651	19.8708	27.6994	25.8344			43	29.6923	28.3801	30.3455	18.7459	26.7632	26.4622				DM1-95	31.6775	29.387	25.1878	31.711	28.0269	19.8708	27.6994	25.8344	86		93	nd	30.5176	28.2936	31.8048	nd	15.6145	28.1633	27.2824
DM1-96	29.0786	28.3563	30.52	20.1333	29.0568	27.6523			44	30.3032	28.029	30.2276	17.1801	25.9878	27.3974				DM1-96	32.8204	32.1604	25.6031	32.5449	29.1359	20.1333	29.0568	27.6523			94	34.4059	31.247	28.3288	33.7277	30.6496	15.8074	26.364	25.6513
DM1-97	30.9472	32.1767	37.8976	22.9839	28.7195	26.3509	10		45	30.2784	30.5037	30.0542	18.1269	32.6268	29.021				DM1-97	31.3106	28.8388	24.0972	30.8458	26.2689	22.9839	28.7195	26.3509			95	34.6253	30.6201	28.4379	33.7523	31.2305	15.3138	28.48	25.7621
DM1-104	29.9121	30.9494	nd	21.9447	30.1803	28.9851			46	30.3226	27.8473	30.5913	17.3035	22.4962	26.189				DM1-104	35.7428	29.0244	25.2611	30.7274	28.1559	21.9447	30.1803	28.9851	87		96	35.521	30.8375	25.9091	33.3424	30.0717	15.7887	29.0412	25.5532
DM1-105	31.1269	34.1452	28.4468	26.633	32.944	28.7817	11		47	30.5323	28.0574	30.7595	17.9256	25.1918	27.403				DM1-105	34.3886	30.2879	25.1901	34.9042	27.6649	26.633	32.944	28.7817			97	35.496	31.9742	28.774	33.5	31.4184	16.5182	26.8935	26.4894
DM1-106	28.1309	33.2856	27.7244	24.0912	31.2458	27.5637			48	30.4247	28.1137	31.3439	17.7495	23.1742	25.9452				DM1-106	30.6134	26.671	25.0607	33.4564	25.5793	24.0912	31.2458	27.5637	88		98	34.585	30.7528	28.6626	33.2448	31.9616	16.7342	26.3184	28.8328
DM1-107	29.6711	36.9323	31.2299	25.877	37.1697	34.6509			49	29.9255	29.5665	30.5418	17.7691	27.4508	26.3042				DM1-107	nd	30.5611	26.148	32.3212	30.0079	25.877	37.1697	34.6509			99	33.7699	30.3252	28.8037	33.0202	31.116	16.329	26.2641	26.6092
DM1-109	30.1807	35.5883	29.8642	21.0314	32.108	29.2403			50	29.2408	28.9982	30.229	17.7172	25.5199	26.3783				DM1-109	33.6075	nd	27.0534	nd	34.1626	21.0314	32.108	29.2403	69		100	31.6212	29.7392	26.634	31.9099	29.6033	15.6551	26.4833	25.7226
DM1-110	31.5763	35.1503	30.8186	23.4841	31.695	29.9165	12												DM1-110	34.4217	31.3213	26.9007	32.4548	32.6458	23.4841	31.695	29.9165	70		101	33.4398	31.3083	28.9418	32.3936	32.2238	15.6761	27.1405	25.9108
DM1-111	31.8782	36.4741	33.714	22.4362	31.5973	32.3163													DM1-111	33.5447	33.4943	27.7922	32.7909	31.8804	22.4362	31.5973	32.3163	71		102	34.8542	31.8842	28.4668	33.7441	32.9973	16.7273	28.9596	28.1931
DM1-112	33.0172	39.0119	35.1948	20.2916	32.0693	32.6154													DM1-112	33.5015	31.2184	30.1221	32.6161	31.0849	20.2916	32.0693	32.6154			103	34.0302	31.6681	28.5882	33.3461	31.4369	16.1903	30.717	25.9886
DM1-113	35.1427	40	36.2562	22.6842	33.8386	35.3284													DM1-113	36.9897	33.949	31.6796	34.9547	30.485	22.6842	33.8386	35.3284	72		104	34.9945	31.779	28.7989	34.3483	31.7349	15.9734	30.024	25.9568
DM1-114	34.5973	36.3462	36.9947	21.2411	35.4033	33.8758													DM1-114	30.6579	38.1566	35.4591	38.5929	nd	21.2411	35.4033	33.8758	73
DM1-115	28.7406	34.7021	29.7696	21.526	31.3845	29.7007	13												DM1-115	35.6953	31.3372	31.0563	33.5095	37.9519	21.526	31.3845	29.7007
DM1-116	29.5975	35.1735	30.7519	21.6166	30.5988	28.8785													DM1-116	34.5594	31.7073	32.3937	33.9241	nd	21.6166	30.5988	28.8785	74
DM1-118	31.1256	34.8072	31.7089	20.8975	31.7188	30.8554													DM1-118	36.6669	31.5041	28.4766	34.0652	30.3351	20.8975	31.7188	30.8554	75
DM1-120	30.5252	35.9415	32.527	23.5906	32.9025	31.9699	14												DM1-120	35.7491	30.1945	28.3846	32.4122	33.6078	23.5906	32.9025	31.9699	76
DM1-121	29.6938	35.7456	28.1724	23.4453	33.9222	32.3769	15												DM1-121	34.2715	29.9208	27.1484	30.2255	31.0202	23.4453	33.9222	32.3769	92
DM1-122	28.3584	28.5453	27.9457	22.4353	30.9871	29.3813													DM1-122	29.2929	29.605	27.9551	31.1748	29.8916	22.4353	30.9871	29.3813
DM1-124	27.9588	32.7671	27.4654	22.7426	31.3549	31.5211	29												DM1-124	31.0743	27.5671	25.6594	28.6952	30.2019	22.7426	31.3549	31.5211	93
DM1-125	28.5818	28.6079	29.6694	21.6202	30.3476	29.9852													DM1-125	32.8937	29.6855	28.0154	29.7711	29.8002	21.6202	30.3476	29.9852
DM1-126	29.236	33.4719	30.7169	23.9626	32.5016	31.8357	30												DM1-126	33.2571	29.0205	27.1052	34.4812	29.8801	23.9626	32.5016	31.8357
DM1-127	28.6963	35.447	30.0447	22.4651	31.646	31.7753	31												DM1-127	30.9335	27.9084	26.2253	28.6662	29.7114	22.4651	31.646	31.7753	94
DM1-138	30.8627	35.1757	28.7913	26.6358	31.7019	33.7688	34												DM1-138	38.0355	38.4395	34.5137	35.8885	nd	26.6358	31.7019	33.7688	97
DM1-139	27.7049	28.1466	27.9422	24.504	29.622	28.7947													DM1-139	35.947	31.9062	30.5354	32.7786	34.2853	24.504	29.622	28.7947	98
DM1-140	28.5028	36.2753	28.4968	26.622	32.1198	33.026	35												DM1-140	38.963	36.5185	34.7666	36.0512	34.3753	26.622	32.1198	33.026
DM1-141	29.3556	31.6115	29.7905	22.5626	32.1807	32.0596													DM1-141	37.7169	35.9014	34.9115	36.0991	37.3069	22.5626	32.1807	32.0596
DM1-142	29.1854	32.2573	31.0693	26.0123	30.6342	30.3746	36												DM1-142	30.6605	29.8828	29.3379	29.5673	40	26.0123	30.6342	30.3746	99
DM1-143	27.8834	28.0335	28.0511	22.5755	29.7477	30.1196													DM1-144	31.8448	29.4336	29.2443	32.18	32.5557	26.4063	29.8188	28.5833
DM1-144	28.1352	29.4206	27.2751	26.4063	29.8188	28.5833	37												DM1-143	37.3932	34.8991	35.6727	36.6612	nd	22.5755	29.7477	30.1196	97
DM1-145	28.7665	30.5849	28.4703	23.4969	31.0253	31.7224													DM1-145	nd	35.9356	35.7216	36.368	39.3967	23.4969	31.0253	31.7224
DM1-146	27.1856	29.8773	27.6194	25.1402	30.9284	31.782	38												DM1-146	37.0779	35.5965	35.1557	37.5857	nd	25.1402	30.9284	31.782	100
DM1-147	27.7845	30.9243	28.179	25.7381	31.3618	30.2047													DM1-147	36.2612	32.4794	33.0447	32.9106	33.7574	25.7381	31.3618	30.2047
DM1-154	31.0232	35.1574	29.6818	23.7451	32.924	30.6515	39												DM1-152	35.3918	27.6318	26.0245	28.9371	29.395	21.3749	31.6277	30.5424	89
DM1-155	29.6696	35.6127	28.1035	21.8283	31.5381	30.6264													DM1-153	nd	28.2003	26.3766	28.9371	27.553	22.3194	31.7154	31.0526
DM1-152	28.1445	33.8369	28.115	21.3749	31.6277	30.5424	40												DM1-154	31.9198	28.3283	25.4854	30.8956	29.3387	23.7451	32.924	30.6515
DM1-153	28.339	31.8627	27.6724	22.3194	31.7154	31.0526													DM1-155	nd	30.1184	27.6267	31.2708	30.5536	21.8283	31.5381	30.6264	90
DM1-45	28.8148	32.6891	29.3938	24.3963	31.2508	30.5293	41												DM1-45	34.832	33.8246	29.576	34.2227	nd	24.3963	31.2508	30.5293	53
DM1-46	27.7603	31.4641	31.2007	22.3365	30.1567	29.2286													DM1-46	nd	nd	nd	nd	nd	22.3365	30.1567	29.2286
DM1-82	26.9696	28.9655	28.3108	19.9078	27.2001	27.6345	42												DM1-82	31.367	29.0454	25.9802	30.7619	30.231	19.9078	27.2001	27.6345	68
DM1-83	29.5311	32.7979	29.8254	23.366	32.0904	32.1517													DM1-83	35.9748	31.3227	26.7391	33.9661	32.0847	23.366	32.0904	32.1517	51
DM1-84	29.4717	40	29.7635	31.3375	30.4773	32.2604													DM1-85	34.0846	28.6406	26.2355	30.7844	30.012	23.3887	31.5866	31.9141	79
DM1-85	29.3583	35.2233	30.7655	23.3887	31.5866	31.9141	43												DM1-86	32.2102	28.2894	26.0916	30.9092	29.1222	20.4353	31.1317	29.4809
DM1-86	30.9654	34.771	30.8941	20.4353	31.1317	29.4809													DM1-98	33.3329	29.006	25.8707	33.8092	28.245	25.6907	34.0048	30.712	87
DM1-98	30.0187	35.6699	29.1003	25.6907	34.0048	30.712	44												DM1-108	26.5026	25.2234	22.6745	31.5214	24.806	17.687	27.026	25.1096	69
DM1-123	nd	nd	nd	22.4736	32.3818	31.4273													DM1-128	34.1732	30.4264	27.4398	32.4662	29.8822	18.6956	30.2828	29.2581	94
DM1-108	27.7541	27.6323	28.2071	17.687	27.026	25.1096	45												DM1-129	30.6183	28.1158	26.7442	29.5953	30.9363	20.117	31.4473	30.5095
DM1-128	28.7013	27.9685	28.3376	18.6956	30.2828	29.2581													DM1-130	31.6255	29.3298	25.915	31.765	28.1202	20.6508	33.0354	29.7008	95
DM1-129	29.3487	35.698	30.4582	20.117	31.4473	30.5095	46												DM1-131	33.298	31.3328	27.0506	31.5679	30.4694	23.8594	33.6488	32.446
DM1-130	30.0684	35.1488	29.5533	20.6508	33.0354	29.7008													DM1-132	30.6802	27.074	26.212	27.1432	30.349	20.2812	32.9201	32.0431
DM1-131	30.7838	35.5306	30.9316	23.8594	33.6488	32.446	47												DM1-133	37.6115	33.6823	34.2863	32.3183	38.7654	21.0122	32.6517	31.9135	96
DM1-132	29.5425	34.1674	32.6529	20.2812	32.9201	32.0431													DM1-134	36.9893	33.0762	33.7482	33.8495	36.0745	21.1181	32.4669	31.5668
DM1-133	29.7126	32.1995	31.2477	21.0122	32.6517	31.9135	48												DM1-135	39.2061	36.1473	35.284	35.7009	nd	24.8958	34.1845	29.1834	97
DM1-134	29.4005	31.9183	30.2228	21.1181	32.4669	31.5668													DM1-136	36.9234	35.8307	36.3485	35.7117	nd	26.2029	34.2637	34.6628
DM1-135	28.7858	34.6586	29.2379	24.8958	34.1845	29.1834	49												DM1-150	nd	nd	nd	nd	32.2238	27.4654	34.2933	30.6887
DM1-136	34.5611	37.2835	36.3186	26.2029	34.2637	34.6628													DM1-151	nd	nd	nd	nd	nd	24.592	34.973	31.0011
DM1-150	29.78	37.0593	28.1295	27.4654	34.2933	30.6887	50												DM1-156	nd	28.9067	28.598	31.2925	34.096	21.7892	33.2908	31.4308	90
DM1-151	31.1678	34.8865	34.7389	24.592	34.973	31.0011													DM1-158	33.0811	29.1743	27.3464	30.0205	29.3923	21.4399	32.644	31.4438	91
DM1-156	nd	nd	nd	21.7892	33.2908	31.4308													DM1-159	33.8683	28.9403	26.8835	29.8319	30.9333	22.4427	32.0389	31.1917
DM1-158	nd	nd	nd	21.4399	32.644	31.4438													DM1-84	29.3662	25.926	33.0402	34.8236	22.6098	31.3375	30.4773	32.2604	51
DM1-159	nd	nd	nd	22.4427	32.0389	31.1917													DM1-123	34.7096	29.6684	26.5935	31.676	30.1311	22.4736	32.3818	31.4273	92
C40	31.1364	31.0221	31.5514	18.9986	30.9958	31.5984	16												C40	32.8832	30.8644	29.8514	33.0401	32.3501	18.9986	30.9958	31.5984	55
C41	30.2568	31.2276	30.7598	19.1028	27.9001	28.1532													C41	31.6207	29.2479	27.9071	30.4921	31.1265	19.1028	27.9001	28.1532	56
C42	29.2094	nd	29.6896	20.5666	26.5621	25.676													C42	30.6176	28.7358	28.6118	35.7348	26.5513	20.5666	26.5621	25.676	57
C43	30.7477	nd	30.9736	16.4431	27.1553	27.077													C43	34.0349	33.0147	31.0839	33.5932	33.8116	16.4431	27.1553	27.077	51
C44	30.3815	nd	29.7412	17.8089	29.9199	29.3964													C44	30.4033	28.9769	26.9472	32.7621	32.4679	17.8089	29.9199	29.3964	52
C45	31.9895	32.4908	32.0607	20.7809	31.6464	31.3896	17												C45	33.3617	30.3808	26.5532	31.9263	31.1465	20.7809	31.6464	31.3896
C46	32.6723	34.5593	32.4905	19.0101	30.6507	30.8617													C46	34.4831	32.2828	29.1556	34.5527	34.5923	19.0101	30.6507	30.8617
C47	33.1061	29.2605	31.836	17.7974	29.4302	29.1061													C47	35.0224	33.8828	28.6595	32.0939	33.8676	17.7974	29.4302	29.1061	53
C48	33.696	31.0224	32.325	18.6659	28.8243	28.6763													C48	34.7551	31.7808	31.5283	34.2056	33.2298	18.6659	28.8243	28.6763	57
C54	32.6049	nd	30.9357	19.6801	31.5584	31.1569	18												C54	32.9602	31.4483	27.4627	31.684	31.8895	19.6801	31.5584	31.1569	62
C55	32.0128	35.2698	30.3801	22.3718	33.5612	32.7671													C55	34.7898	30.9848	28.7778	33.3189	31.6033	22.3718	33.5612	32.7671	63
C56	31.5198	32.1459	28.826	16.9914	28.1588	27.4584													C56	33.3969	32.6491	26.9669	34.2289	30.0702	16.9914	28.1588	27.4584	64
C57	31.9022	31.8761	30.3594	17.7354	29.1338	28.4262													C57	33.0562	31.0149	28.9665	33.3586	31.8841	17.7354	29.1338	28.4262
C58	32.1488	29.7609	31.9951	17.8668	28.8121	27.8592													C58	35.1796	32.5811	29.0322	34.0017	31.288	17.8668	28.8121	27.8592	65
C63	32.6268	35.1496	28.5582	19.0521	30.5556	30.1672	19												C63	35.5806	32.8369	28.2982	34.1665	31.4059	19.0521	30.5556	30.1672	68
C66	30.6624	27.4953	29.8496	18.3704	30.7557	29.4003													C66	35.9398	32.7994	29.2864	35.1489	36.2355	18.3704	30.7557	29.4003	70
C67	29.8721	32.6159	31.1122	18.7521	29.7184	29.4981	20												C67	34.1568	31.1275	30.2729	31.5833	34.8728	18.7521	29.7184	29.4981
C68	30.6735	32.9314	30.2665	18.4036	28.5078	31.766													C68	35.0643	30.7133	28.7972	32.2132	29.684	18.4036	28.5078	31.766	71
C69	30.6984	32.1156	32.0938	24.876	31.8108	30.6606													C69	35.2973	32.7001	29.5382	33.7377	31.5141	24.876	31.8108	30.6606	72
C72	31.3325	29.7298	30.4076	19.1167	28.574	28.5403	21												C72	35.9622	33.6227	29.7513	35.5199	33.9615	19.1167	28.574	28.5403	73
C73	30.9617	33.3151	29.212	20.816	30.2099	30.3173													C73	36.4147	nd	nd	nd	nd	20.816	30.2099	30.3173	74
C75	32.2561	34.284	31.8483	18.1002	31.3301	31.4635													C75	36.55	33.2918	33.3127	33.7665	40	18.1002	31.3301	31.4635	76
C76	30.0616	31.999	30.6206	18.067	29.6818	29.7403													C76	34.688	40	30.0934	33.2714	33.9506	18.067	29.6818	29.7403	75
C77	33.1414	29.2412	31.5693	19.0183	29.976	29.1885													C77	34.3581	32.397	28.0831	34.754	29.7863	19.0183	29.976	29.1885	77
C78	32.2243	35.8378	30.4154	21.8165	32.2478	31.9152	22												C78	35.4705	32.1587	28.7935	33.8647	30.8513	21.8165	32.2478	31.9152	78
C79	30.4164	33.8236	29.2488	19.4506	30.6914	29.6533													C79	33.3489	29.9176	28.6744	32.2315	30.4952	19.4506	30.6914	29.6533
C81	30.8492	35.4635	30.4416	19.8357	30.5583	29.1999													C81	32.5855	29.6424	30.5008	32.3897	30.8861	19.8357	30.5583	29.1999	79
C82	32.5035	40	29.4689	20.5612	30.7547	30.8882													C82	36.0702	32.3407	28.2534	33.9415	31.3414	20.5612	30.7547	30.8882	80
C86	30.9198	28.8508	31.025	21.0443	32.7574	32.8391													C86	38.7758	33.9186	31.6246	35.5078	34.195	21.0443	32.7574	32.8391	83
C87	32.0276	33.6187	30.5877	22.5078	33.8295	33.264	23												C87	38.1977	33.875	29.4996	34.9263	33.2087	22.5078	33.8295	33.264	81
C88	31.7574	33.696	29.5926	21.3073	32.2662	31.6729													C88	37.1826	32.5352	29.4513	34.4464	32.4729	21.3073	32.2662	31.6729
C89	32.239	32.5767	30.0979	19.5889	28.8978	27.6329													C89	35.011	30.4583	28.9384	32.4235	31.219	19.5889	28.8978	27.6329
C91	40	32.2673	29.9691	19.9616	31.7953	30.7233													C91	35.7409	33.305	30.882	35.2687	34.0384	19.9616	31.7953	30.7233	82
C93	32.0818	30.5165	31.1913	19.4886	30.9024	30.9057													C93	36.383	32.7199	30.245	35.007	32.5877	19.4886	30.9024	30.9057	83
C65	32.0731	36.8613	30.0354	20.4241	30.7721	29.9412	24												C65	35.3166	32.267	28.6782	34.4582	34.9418	20.4241	30.7721	29.9412	69
C85	31.0622	32.2865	30.586	19.3814	29.3011	29.2401													C85	32.4418	29.5508	28.003	30.9157	28.5116	19.3814	29.3011	29.2401	80
C94	30.5721	30.6822	31.3715	20.3357	31.6145	30.7211													C94	34.0886	29.2638	26.9754	31.5008	31.4097	20.3357	31.6145	30.7211	84
C95	32.9725	33.4253	31.0261	19.3734	30.7688	30.7238													C95	nd	nd	nd	nd	nd	19.3734	30.7688	30.7238
C96	31.5137	33.0407	31.3817	19.4055	31.747	31.0676													C96	35.8282	32.9636	30.0381	33.8439	39.5786	19.4055	31.747	31.0676	86
C97	29.3273	nd	32.2146	19.652	30.6292	29.6383	25												C97	34.8455	31.2726	27.5727	31.9661	34.412	19.652	30.6292	29.6383
C98	32.2076	nd	31.6974	20.5148	32.7334	32.0242													C98	35.0893	30.9813	33.8756	34.2542	35.0263	20.5148	32.7334	32.0242	85
C101	33.4453	nd	33.6405	18.2712	32.1116	31.5234													C101	34.884	30.7213	29.5265	33.2627	30.4866	18.2712	32.1116	31.5234	87
C102	34.5307	30.8337	30.9072	20.3518	27.9496	30.1152													C102	38.3745	33.1576	27.3669	35.6941	31.9741	20.3518	27.9496	30.1152	88
C104	31.3099	34.6818	30.5234	22.315	31.9282	31.185	26												C104	40	32.761	27.772	34.1847	31.6615	22.315	31.9282	31.185
C105	31.8441	31.771	32.2712	17.2136	29.5115	27.7317													C105	37.1535	31.7571	28.7359	34.3358	33.9788	17.2136	29.5115	27.7317
C107	32.5039	31.0953	32.6955	17.2614	29.7671	29.8385													C107	40	32.4416	27.5319	34.3337	33.9168	17.2614	29.7671	29.8385	89
C108	33.311	35.7934	33.0695	18.9294	31.7489	31.4215													C108	40	31.7226	27.8954	36.0518	32.9677	18.9294	31.7489	31.4215
C109	30.9921	30.5289	31.2628	19.5588	31.3048	30.7186													C109	40	32.7528	33.0482	35.1643	37.1069	19.5588	31.3048	30.7186	90
C110	31.4681	34.3591	32.1907	20.4917	32.0535	31.4065	27												C110	40	29.6804	29.9247	30.6821	29.8159	20.4917	32.0535	31.4065
C111	32.4672	32.5773	40	19.9516	31.1371	30.2763													C111	40	32.4808	28.0176	36.4148	29.3003	19.9516	31.1371	30.2763
C112	30.7801	31.2192	31.0682	18.7542	29.1477	28.4518													C112	32.929	30.9864	27.7299	32.5333	30.8341	18.7542	29.1477	28.4518	94
C113	32.3811	35.5392	31.862	21.1954	33.092	31.9348													C113	34.8542	31.2711	27.8059	33.126	31.6765	21.1954	33.092	31.9348	91
C118	31.452	29.6703	40	25.6369	29.5419	30.3881													C118	35.5611	32.9162	29.3816	34.7368	32.2649	25.6369	29.5419	30.3881	92
C120	32.6898	36.8513	30.9193	18.6304	32.3358	31.7377	28												C120	33.5347	31.5609	26.7233	34.445	30.0846	18.6304	32.3358	31.7377	96
C121	31.7349	34.733	30.1302	22.5475	32.7124	30.4513													C121	40	31.8166	28.8353	32.0579	31.5012	22.5475	32.7124	30.4513	93
C127	31.1611	33.8449	29.3849	21.6295	30.5383	29.8188													C127	36.1878	31.2462	27.5952	33.685	29.5254	21.6295	30.5383	29.8188	96
C128	30.8122	31.9071	29.7986	18.5186	29.6693	29.3442													C128	31.7111	29.0212	26.5735	31.4319	28.123	18.5186	29.6693	29.3442	97
C130	31.7367	30.2598	30.9469	19.7412	29.7004	29.8987													C130	nd	nd	nd	nd	nd	19.7412	29.7004	29.8987
C134	31.4397	29.5173	29.4799	18.9227	29.5623	30.6202	15												C134	35.1882	31.4887	29.0829	33.5052	30.1252	18.9227	29.5623	30.6202	98
C135	30.2087	31.1926	29.1221	18.6234	28.0172	28.0987													C135	35.026	30.8241	25.9416	34.0227	29.4844	18.6234	28.0172	28.0987	99
C131	40	40	40	20.1363	31.654	31.3087													C131	37.1409	31.5089	27.4325	33.5778	30.5913	20.1363	31.654	31.3087	98
C139	32.3081	30.8066	33.2617	22.3512	29.2792	27.9802	29												C139	35.01	32.6498	29.6203	32.3823	30.3567	22.3512	29.2792	27.9802	99
C141	28.9098	29.2377	29.5095	17.6901	27.6208	25.4957													C141	31.83	28.5775	27.0402	31.3674	29.5082	17.6901	27.6208	25.4957
C143	30.6932	30.5245	30.3985	18.5898	29.7407	29.051													C143	35.9975	33.4063	29.6103	34.7448	36.9181	18.5898	29.7407	29.051	100
C148	30.9454	29.2925	31.2409	21.0288	30.9785	29.9635	30												C148	35.2148	32.6381	27.7557	34.3507	31.4479	21.0288	30.9785	29.9635	103
C152	28.362	33.124	30.0179	20.1801	29.5186	28.3887													C152	33.812	32.1861	25.5189	34.0082	29.2494	20.1801	29.5186	28.3887
C116	32.5539	33.8706	29.6101	19.8167	31.7609	30.8938	31												C116	36.5846	32.8233	28.9192	31.5448	33.4327	19.8167	31.7609	30.8938	91
C117	31.4396	29.813	32.2701	21.6941	31.0033	30.1016													C117	37.2888	31.7382	28.4937	35.3905	34.231	21.6941	31.0033	30.1016	92
C119	40	40	40	24.7442	34.1406	33.83													C119	37.0177	33.1918	28.9343	33.573	31.4817	24.7442	34.1406	33.83	93
C122	29.8456	28.3506	40	17.3975	27.125	28.3791	32												C122	34.7303	32.2597	28.1386	33.7761	30.6566	17.3975	27.125	28.3791	94
C49	32.2762	nd	33.0579	20.6014	32.0555	30.1059													C49	37.9925	33.212	32.1754	32.1805	36.839	20.6014	32.0555	30.1059	58
C50	29.8658	28.3619	28.8322	19.8407	30.4467	29.6379													C50	35.5097	31.2986	28.1125	34.8333	30.0745	19.8407	30.4467	29.6379	59
C51	31.7296	31.1123	29.9176	18.9621	28.0089	28.0976	33												C51	34.0229	31.5123	30.5477	32.4556	30.948	18.9621	28.0089	28.0976	60
C52	29.7962	30.4783	29.4156	20.4457	30.3207	30.1015													C52	33.1634	29.5434	29.0226	33.1914	30.1712	20.4457	30.3207	30.1015
C59	33.1963	30.7276	31.7978	19.6188	29.2959	26.1291	34												C59	33.766	30.253	26.2463	34.9714	31.0736	19.6188	29.2959	26.1291	63
C60	32.5926	30.968	31.3045	20.3306	30.6546	25.9765													C60	34.0267	31.0537	27.7717	34.065	31.142	20.3306	30.6546	25.9765	66
C62	32.3097	27.7023	29.5331	18.7506	27.8343	26.3002	35												C62	35.1923	32.4913	28.187	34.1288	31.3416	18.7506	27.8343	26.3002	68
C64	31.6067	27.7659	30.057	18.2143	26.2732	24.3833													C64	33.3617	30.3808	26.5532	31.9263	31.1465	18.2143	26.2732	24.3833
C53	28.9314	28.4103	31.8796	17.0413	26.5442	25.3026	36												C53	31.0653	27.4794	29.5178	30.227	30.3275	17.0413	26.5442	25.3026	60
C38	32.1695	28.6889	32.4207	20.1252	28.8478	28.6245	37												C38	34.7549	32.0343	29.7248	32.6887	34.4166	20.1252	28.8478	28.6245	54
C39	31.0813	29.5144	31.8801	19.4976	30.0586	28.9605													C39	33.3225	32.1178	28.4164	33.7717	30.4557	19.4976	30.0586	28.9605	101
C114	31.8558	29.4742	30.3867	19.4462	29.4575	28.992	38												C114	36.3725	32.3651	27.1589	33.8565	31.1242	19.4462	29.4575	28.992	91
C123	30.3981	28.4532	31.6666	19.852	30.4425	29.8825													C123	38.2236	34.7044	31.5144	35.9438	37.7758	19.852	30.4425	29.8825	95
C157	31.7334	35.9964	33.2107	20.112	30.4518	30.0171	39												C157	32.6913	29.723	26.9213	32.9317	29.9967	20.112	30.4518	30.0171	102
C155	31.9599	40	37.894	19.9059	31.3607	30.0552													C155	34.6175	31.14	27.7261	34.8661	33.2625	19.9059	31.3607	30.0552
C156	31.683	32.3538	31.4138	20.9052	30.5292	30.7001	40												C156	33.8744	31.8998	29.3297	33.3411	31.8273	20.9052	30.5292	30.7001
C125	30.2929	26.6078	31.0018	23.2567	29.7998	29.2348													C125	36.1838	31.1348	29.3753	33.6076	32.0944	23.2567	29.7998	29.2348	97
C126	40	40	40	23.0171	31.8556	30.9367													C126	37.449	32.8882	29.3205	35.9889	30.7962	23.0171	31.8556	30.9367	96
C199	40	32.1974	29.5458	20.9088	32.2849	29.5141	41												C199	34.8702	32.0395	27.6411	35.9694	31.3323	20.9088	32.2849	29.5141	87
C200	30.263	30.4262	30.5549	22.1143	31.0448	29.4571													C200	37.3795	31.5911	27.6961	34.5569	34.5534	22.1143	31.0448	29.4571
C158	31.2732	30.9189	30.9946	21.8516	31.5775	27.8693	42												C158	35.5652	31.7874	27.8862	35.8982	30.8325	21.8516	31.5775	27.8693	103
C159	30.7549	31.4775	30.7148	19.3488	32.0848	30.5497													C159	33.9397	31.8007	28.3279	34.7242	31.0995	19.3488	32.0848	30.5497	104
C160	29.7652	35.4111	30.0557	19.5637	31.8299	28.492	43												C160	35.379	32.6432	27.6833	35.597	30.7751	19.5637	31.8299	28.492
C165	30.2985	33.8394	28.8781	19.7576	29.1043	28.5116													C165	34.6274	32.1567	31.297	33.1753	35.3312	19.7576	29.1043	28.5116	72
C161	30.8181	33.0964	30.1495	18.5765	32.1355	31.1494	44												C161	31.7792	30.3812	28.3948	32.4631	32.7823	18.5765	32.1355	31.1494	104
C170	30.5797	31.7673	29.9046	23.5443	27.8749	29.2976													C170	nd	nd	nd	nd	nd	23.5443	27.8749	29.2976
C171	30.8988	36.8246	30.2388	19.9461	27.6827	29.5385	45												C171	36.4794	30.8818	28.2374	33.3516	30.6604	19.9461	27.6827	29.5385	100
C172	30.1626	26.8172	31.5612	19.0534	28.1363	27.3353													C172	nd	nd	nd	nd	nd	19.0534	28.1363	27.3353
C175	31.4534	34.8639	28.7936	25.5377	28.1832	33.745													C175	nd	nd	nd	nd	nd	25.5377	28.1832	33.745
C179	29.1562	28.8105	30.3394	17.7641	30.6721	29.0266													C179	nd	nd	nd	nd	nd	17.7641	30.6721	29.0266
C187	31.0293	31.0177	29.1016	16.691	29.9032	27.9596													C187	35.2634	32.167	30.6666	34.0462	33.298	16.691	29.9032	27.9596	95
C190	31.6858	35.8689	30.6513	21.5111	33.4123	31.8746	46												C190	32.8659	32.0864	26.5267	34.0987	31.9001	21.5111	33.4123	31.8746	96
C192	30.1821	30.6677	29.4868	18.3571	30.4032	29.6213													C192	31.8431	30.0155	27.8038	33.0738	29.5632	18.3571	30.4032	29.6213
C169	31.7663	34.3161	30.6053	20.1721	34.2424	31.3633	47												C169	nd	nd	nd	nd	nd	20.1721	34.2424	31.3633
C193	31.0291	33.2565	29.4519	20.1976	34.1458	32.327													C193	nd	nd	nd	nd	nd	20.1976	34.1458	32.327
C197	30.8516	29.4897	29.4986	21.7142	29.7622	28.7207	48												C197	33.2421	31.7712	28.901	34.6716	34.9273	21.7142	29.7622	28.7207	100
C198	33.1967	32.6596	33.4319	22.1046	31.2542	32.5242													C198	33.0198	31.0463	27.6593	35.2183	30.1052	22.1046	31.2542	32.5242
C199	40	32.1974	29.5458	20.9088	32.2849	29.5141	49												C199	34.8702	32.0395	27.6411	35.9694	31.3323	20.9088	32.2849	29.5141
C213	32.3081	30.8066	33.2617	17.0643	25.431	nd													C213	35.01	32.6498	29.6203	32.3823	30.3567	17.0643	25.431	nd	99
C222	32.5203	38.3481	31.7646	23.4698	36.0136	30.7428													C222	33.0434	29.7667	27.6508	33.7674	30.8954	23.4698	36.0136	30.7428	75
C223	29.8478	30.9784	30.1724	22.6403	31.5057	30.5659	50												C223	38.0505	35.1836	31.5862	36.7915	40	22.6403	31.5057	30.5659
